# Supplementary material for: Serum Aquaporin-4 Antibody Status and TGF-β in Neuromyelitis Optica Spectrum Disorder: Impact on Astrocyte Function and Correlation with Disease Activity and Severity
Source: Neurol Int. 2025 Dec 9;17(12):200. doi: 10.3390/neurolint17120200 (PMC12735510; doi:10.3390/neurolint17120200)
Supplement: Supplementary file 1 [file neurolint-17-00200-s001.zip]

Archive with 1 entries (1 files):
- neurolint-3788162-supplementary.pdf
